# Supplementary material for: Physical therapy students’ perception of their ability of clinical and clinical decision-making skills enhanced after simulation-based learning courses in the United States: a repeated measures design
Source: J Educ Eval Health Prof. 2022 Dec 19;19:34. doi: 10.3352/jeehp.2022.19.34 (PMC9845066; doi:10.3352/jeehp.2022.19.34)
Supplement: Supplementary file 1 [file jeehp-19-34-dataset1.xlsx]

## Sheet: Sheet
Participant	Survey sent		The following questions aim to understand how each participant perceives their own abilities. Please rate the level of agreement on your ability to:Recognize physiological and psychological changes in patients in a timely manner and adjusts patient interventionsaccordingly.	Synthesize information from multiple data sources to make clinical decisions (patient and caregiver, healthcareprofessional, evidence and medical records).	If information is not readily available, seek out the necessary information.	Present a logical rationale (cogent and concise argument) for clinical decision.	Demonstrate an ability to make clinical decisions in ambiguous situations.	Select interventions based on best available evidence, clinical expertise, and patient preferences.	Clinical decisions focus on the whole person rather than the disease.	Identify clinical situations where physical therapy treatment is either not required or is contraindicated andmakes appropriate referral.	Select tests and measures accurately and proficiently.	Interpret tests and measurements accurately.	Sequence tests and measures in logical manner to optimize efficiency.	Adjust tests and measures according to the patient’s response.	Synthesize examination data and identifies pertinent impairments, functional limitations, and quality of life.	Reach clinical decisions efficiently	Integrate data and arrives at an accurate prognosis.	Estimate the contribution of factors (e.g., preexisting health status, co-morbidities, race, ethnicity, gender, age,health behaviors) on the patient’s prognosis.	Establish a plan of care consistent with the examination and evaluation.	Re-evaluate and adjust the plan of care appropriately.	Provide rationale for interventions selected for patients with various diagnoses.	Use appropriate standardized outcome measures throughout a patient's episode of care.	Evaluate whether functional goals from the plan of care have been met.	1-21=CDM score	Conduct tests and measures appropriately.	Perform interventions effectively.	Perform interventions efficiently.	Perform interventions in a coordinated manner.	Item 22-25=CS score	Total 25 item score	Have you completed your Integrated Clinical Experience (ICE)?	What was the primary area of practice during your clinical experience?		What was the primary practice setting during your clinical experience?								post-clinical experience
number			Response	Response	Response	Response	Response	Response	Response	Response	Response	Response	Response	Response	Response	Response	Response	Response	Response	Response	Response	Response	Response	CDM clinical decision-making	Response	Response	Response	Response			Response	Response	Other (please specify)	Response	Other (please specify)
		Coding of questionnaire items 1-25	CDM 1	CDM2	CDM3	CDM4	CDM5	CDM6	CDM7	CDM8	CDM9	CDM10	CDM11	CDM12	CDM13	CDM14	CDM15	CDM16	CDM17	CDM18	CDM19	CDM20	CDM21		CS 1(item22)	CS2 (item23)	CS3(item 24)	CS4 (item 25)
1	post-clinical experience	CDM=clinical decision-making skills (items 1-21)	5	5	5	5	5	5	5	4	5	4	4	4	4	5	4	5	5	5	5	4	4	97	4	5	5	5	19	213	1	1		1
1	post-simulation (sim)	CS=clinical skills items 22-25	4	5	5	4	5	4	5	4	4	4	5	4	4	5	4	5	4	4	5	4	5	93	5	5	5	5	20	206	2
1	pre-simulation(sim)	5=strongly agree	4	4	4	4	4	4	3	3	3	3	3	4	4	4	3	4	4	3	4	3	3	75	4	4	4	4	16	166	2
2	post-clinical experience	4=agree	5	5	5	5	5	5	5	5	5	5	5	5	5	5	5	5	5	5	5	5	5	105	5	5	5	5	20	230	1	1		1
2	post-simulation (sim)	3=neither agree nor disagree	4	4	4	4	4	4	4	4	4	4	4	5	4	4	4	4	4	4	4	4	4	85	4	4	4	4	16	186	2
2	pre-simulation(sim)	2=disagree	5	5	5	5	5	5	5	5	5	5	5	5	5	5	5	5	5	5	5	5	5	105	5	5	5	5	20	230	2
3	post-clinical experience	1=strongly disagree	4	4	4	4	4	4	4	3	4	4	4	4	4	4	4	4	4	4	4	4	4	83	4	4	4	4	16	182	1	1		1
3	post-simulation (sim)		4	4	3	3	3	4	4	3	3	4	4	3	4	4	4	4	4	4	4	4	4	78	4	4	4	4	16	172	2
3	pre-simulation(sim)		4	3	4	4	3	4	3	3	4	4	3	3	4	4	4	4	3	3	3	4	4	75	4	4	3	3	14	164	2
4	post-clinical experience		4	4	4	4	4	4	4	4	4	4	4	4	4	4	4	4	4	4	4	4	4	84	4	4	4	4	16	184	1	1		1
4	post-simulation (sim)		4	4	4	4	4	4	4	3	4	4	4	4	4	4	4	3	4	4	4	4	4	82	4	4	4	4	16	180
4	pre-simulation(sim)		4	4	3	4	4	4	3	4	4	4	3	4	3	4	2	2	4	4	3	4	4	75	4	4	4	4	16	166	2
5	post-clinical experience		4	4	5	5	5	5	5	5	5	5	5	5	5	5	5	5	5	5	5	5	5	103	5	5	5	5	20	226	1	1		1
5	post-simulation (sim)		4	4	5	4	4	4	5	4	4	4	4	4	4	4	4	4	4	4	4	4	4	86	4	4	4	4	16	188	2
5	pre-simulation(sim)		5	5	5	5	5	5	5	5	5	4	4	4	4	4	4	4	4	4	4	5	5	95	5	5	5	5	20	210	2
6	post-clinical experience		5	5	5	5	5	5	5	3	4	5	3	5	5	5	4	4	4	4	5	4	4	94	4	5	4	4	17	205	1	1		1
6	post-simulation (sim)		4	5	5	5	3	5	5	4	4	4	2	2	5	5	3	4	4	1	5	3	5	83	4	5	4	4	17	183	2
6	pre-simulation(sim)		4	4	4	5	3	5	5	3	4	5	2	4	5	3	1	4	4	3	3	1	4	76	5	4	3	3	15	167	2
7	post-clinical experience		4	4	4	4	4	4	4	4	4	4	4	4	4	4	4	4	4	4	4	4	4	84	4	4	4	4	16	184	1	1		1
7	post-simulation (sim)		4	4	5	5	5	5	5	4	4	4	4	4	5	5	5	4	5	4	5	5	5	96	5	5	5	5	20	212	2
7	pre-simulation(sim)		4	4	4	4	4	4	5	3	3	4	3	4	4	3	3	4	4	3	4	2	4	77	2	4	4	4	14	168	2
8	post-clinical experience		4	4	4	4	4	5	5	4	4	5	4	4	5	4	4	5	5	5	5	4	5	93	5	5	5	5	20	206	1	1		1
8	post-simulation (sim)		4	4	5	4	4	4	4	4	4	4	4	4	5	4	4	4	4	4	4	4	4	86	4	4	4	4	16	188	2
8	pre-simulation(sim)		4	4	4	4	4	4	4	4	4	4	3	4	4	4	4	4	4	4	4	4	4	83	4	4	4	4	16	182	2
9	post-clinical experience		4	4	4	4	3	3	4	4	4	4	3	4	4	3	4	4	4	4	4	4	4	80	4	4	3	3	14	174	1	1		1
9	post-simulation (sim)		4	4	4	4	4	4	5	2	2	4	2	4	4	2	2	4	4	4	4	2	4	73	4	4	4	4	16	162	2
9	pre-simulation(sim)		4	4	4	3	4	4	5	2	4	3	3	4	4	3	3	4	4	2	4	4	4	76	4	4	2	3	13	165	2
10	post-clinical experience		4	4	5	4	4	4	4	4	4	4	4	4	4	4	4	4	4	4	4	4	4	85	4	4	4	4	16	186	1	0	acute/subacute	4
10	post-simulation (sim)		3	4	4	4	3	3	4	4	4	4	3	4	4	3	4	4	4	4	3	4	4	78	4	4	4	4	16	172	2
10	pre-simulation(sim)		3	2	3	4	3	3	4	2	2	2	2	3	4	3	4	2	3	3	3	4	4	63	3	4	2	2	11	137	2
11	post-clinical experience		5	5	5	5	5	5	5	5	5	5	5	5	5	5	5	5	5	5	5	5	5	105	5	5	5	5	20	230	1	1		1
11	post-simulation (sim)		1	1	1	1	5	5	4	4	5	5	5	4	5	4	4	4	4	4	4	4	4	78	4	4	4	4	16	172	2
11	pre-simulation(sim)		3	3	3	3	3	3	3	3	3	3	3	3	3	3	3	3	3	3	3	3	3	63	3	3	3	3	12	138	2
12	post-clinical experience		4	4	4	4	3	4	4	3	4	4	3	4	4	4	4	3	4	4	3	4	4	79	4	4	4	4	16	174	1	1		1
12	post-simulation (sim)		4	5	4	4	4	4	4	4	5	4	5	5	4	4	4	5	5	5	4	4	4	91	4	4	4	4	16	198	2
12	pre-simulation(sim)		3	4	4	4	4	3	3	4	3	4	3	3	4	4	4	4	3	3	4	3	3	74	4	4	3	4	15	163	2
13	post-clinical experience		4	4	4	3	4	4	4	4	4	4	4	4	4	4	3	4	4	4	4	4	4	82	4	4	4	4	16	180	1	1		1
13	post-simulation (sim)		4	5	5	5	4	4	4	5	4	4	5	5	4	4	4	3	4	4	4	4	5	90	4	5	5	5	19	199	2
13	pre-simulation(sim)		3	3	3	3	3	3	4	3	4	3	3	3	3	3	3	4	3	3	4	3	3	67	4	4	4	4	16	150	2
14	post-clinical experience		4	5	4	4	3	5	3	4	3	4	4	4	4	4	4	4	3	4	4	3	4	81	4	4	4	4	16	178	1	1		1
14	post-simulation (sim)		5	5	5	5	5	5	5	5	5	5	5	5	5	5	5	5	5	5	5	5	5	105	5	5	5	5	20	230	2
14	pre-simulation(sim)		4	3	4	4	4	4	3	3	3	4	4	4	4	4	4	4	4	4	4	4	4	80	4	4	4	4	16	176	2
15	post-clinical experience		5	4	4	4	3	4	4	4	4	4	4	4	3	4	4	3	4	5	4	4	4	83	3	4	5	4	16	182	1	1		1
15	post-simulation (sim)		4	4	4	4	4	4	5	4	4	4	4	4	4	4	4	4	4	4	4	4	4	85	4	4	4	4	16	186	2
15	pre-simulation(sim)		3	4	5	4	2	4	4	2	3	3	2	4	3	4	2	4	2	2	4	2	4	67	4	4	4	4	16	150	2
16	post-clinical experience		4	5	4	4	5	4	4	4	4	4	4	4	4	4	4	4	4	4	4	4	4	86	4	4	4	4	16	188	1	0	SNF acute care	3
16	post-simulation (sim)		5	4	4	4	4	4	5	5	5	5	5	5	4	4	4	4	4	4	4	4	4	91	4	4	4	5	17	199	2
16	pre-simulation(sim)		4	4	4	3	4	3	3	4	4	4	3	3	4	4	3	3	4	3	4	4	4	76	4	4	4	4	16	168	2
17	post-clinical experience		4	5	5	4	4	5	5	4	5	5	5	5	5	5	5	4	5	5	5	5	5	100	5	5	5	5	20	220
17	post-simulation (sim)		5	4	4	5	5	5	5	4	4	5	5	5	5	5	4	5	5	5	5	5	5	100	5	5	5	5	20	220	2
17	pre-simulation(sim)		4	4	3	4	4	4	5	3	4	4	3	4	4	4	3	3	4	4	4	4	5	81	4	5	4	4	17	179	2
18	post-clinical experience		4	4	4	4	4	4	4	4	4	4	4	4	4	4	4	4	4	4	4	4	4	84	4	4	4	4	16	184	1	1		1
18	post-simulation (sim)		4	4	4	4	4	4	4	4	4	4	4	4	4	4	4	4	4	4	4	4	4	84	4	4	4	4	16	184	2
18	pre-simulation(sim)		4	3	4	4	3	3	3	3	3	3	3	4	3	3	3	3	3	3	4	3	4	69	3	4	4	3	14	152	2
19	post-clinical experience		5	5	5	5	5	4	5	5	5	5	5	5	5	5	5	5	5	5	4	5	5	103	5	5	5	5	20	226	1	1		1
19	post-simulation (sim)		4	5	5	5	4	4	4	5	5	5	5	4	5	5	5	5	5	5	5	5	5	100	5	5	5	5	20	220	2
19	pre-simulation(sim)		4	5	5	4	3	4	4	4	4	5	4	4	4	4	4	5	3	3	4	5	5	87	5	4	4	4	17	191	2
20	post-clinical experience		5	5	5	5	5	5	5	5	5	5	5	5	5	5	5	5	5	5	5	5	5	105	5	5	5	5	20	230	1	1		1
20	post-simulation (sim)		5	5	5	5	5	5	5	5	5	5	5	5	5	5	5	5	5	5	5	5	5	105	5	5	5	5	20	230	2
20	pre-simulation(sim)		4	4	4	4	4	4	4	4	4	4	4	4	4	4	4	4	4	4	4	4	4	84	4	4	4	4	16	184	2
21	post-clinical experience		4	4	4	4	4	4	4	4	4	4	4	4	4	4	4	3	4	4	4	4	4	83	4	4	4	4	16	182	1	0	ICU	4
21	post-simulation (sim)		4	5	5	5	5	5	5	5	5	5	5	5	5	5	5	5	5	5	5	5	5	104	5	5	5	5	20	228	2
21	pre-simulation(sim)		5	5	5	5	5	5	5	5	5	5	5	5	5	5	5	5	5	5	5	5	5	105	5	5	5	5	20	230	2
22	post-clinical experience		4	4	4	4	4	4	4	4	4	4	4	4	4	4	4	4	4	4	4	4	4	84	4	4	4	4	16	184	1	1		1
22	post-simulation (sim)		4	4	4	3	3	4	4	4	4	4	4	3	4	4	4	3	4	3	4	4	4	79	4	4	4	4	16	174	2
22	pre-simulation(sim)		4	4	4	4	4	4	5	4	4	4	4	4	4	4	4	4	4	4	3	3	4	83	4	4	5	4	17	183	2
23	post-clinical experience		5	4	4	4	4	4	5	4	4	4	4	4	4	4	3	3	4	4	5	4	4	85	4	5	4	4	17	187	1	2		5
23	post-simulation (sim)		4	4	5	4	4	4	4	3	4	5	5	4	4	4	4	3	4	4	4	4	5	86	5	4	4	4	17	189	2
23	pre-simulation(sim)		4	4	5	3	3	2	4	3	4	4	3	4	4	2	3	3	2	3	3	2	4	69	4	4	3	4	15	153	2
24	post-clinical experience		5	5	5	5	5	5	5	5	4	5	5	5	5	4	4	4	5	5	5	5	5	101	5	5	5	5	20	222	1	2		1
24	post-simulation (sim)		5	5	5	5	5	5	5	4	5	5	5	5	5	4	4	4	5	5	5	5	5	101	5	5	4	5	19	221	2
24	pre-simulation(sim)		3	4	4	3	2	3	5	4	3	2	3	2	3	1	2	2	2	3	3	4	4	62	4	3	2	2	11	135	2
25	post-clinical experience		4	4	4	4	4	4	4	4	4	4	4	4	4	4	4	4	4	4	4	4	4	84	4	4	4	4	16	184	1	0	Ortho, neuro, and cognitive deficits	3
25	post-simulation (sim)		4	4	4	4	4	4	4	4	4	4	4	4	4	4	4	4	4	4	4	4	4	84	4	4	4	4	16	184	2
25	pre-simulation(sim)		4	4	4	4	4	4	4	3	4	4	4	3	3	4	3	4	3	4	4	3	4	78	4	4	4	4	16	172	2
26	post-clinical experience		5	5	5	5	4	5	5	4	4	5	5	4	5	4	5	4	4	5	4	5	5	97	5	5	5	5	20	214	1	2		1
26	post-simulation (sim)		4	5	5	5	5	4	5	5	5	5	5	4	5	5	4	5	4	5	5	5	5	100	5	5	5	5	20	220	2
26	pre-simulation(sim)		4	4	4	4	4	4	4	4	4	4	4	4	4	4	4	4	4	4	4	4	4	84	4	4	4	4	16	184
27	post-clinical experience		5	5	5	5	5	5	5	5	5	5	5	5	5	5	5	5	5	5	5	5	5	105	5	5	5	5	20	230	1	2		5
27	post-simulation (sim)		4	4	5	5	5	5	5	4	4	4	5	4	5	4	5	5	5	5	4	4	4	95	4	4	4	4	16	206	2
27	pre-simulation(sim)		4	4	3	3	3	3	4	4	2	2	2	3	3	3	3	3	3	3	3	2	4	64	3	3	3	3	12	140	2
28	post-clinical experience		2	2	2	3	2	3	4	2	2	4	2	4	2	2	2	3	3	3	3	2	3	55	4	4	4	4	16	126	2
28	post-simulation (sim)		4	5	5	5	5	5	5	5	5	5	5	5	4	5	4	4	4	5	5	4	4	98	5	5	5	5	20	216	2
28	pre-simulation(sim)		2	2	2	3	2	3	4	2	2	4	2	4	2	2	2	3	3	3	3	2	3	55	4	4	4	4	16	126	2
29	post-clinical experience		4	3	4	4	3	3	4	4	3	4	3	4	4	4	4	4	4	4	4	4	4	79	4	4	4	4	16	174	1	1		1
29	post-simulation (sim)		5	5	5	5	5	5	5	5	4	4	5	5	5	4	4	4	5	5	5	5	5	100	4	4	5	4	17	217	2
29	pre-simulation(sim)		4	5	5	5	5	5	5	4	4	5	4	4	4	4	4	4	4	4	4	4	4	91	4	4	4	4	16	198	2
30	post-clinical experience		4	4	4	5	4	5	5	4	5	4	4	4	5	4	4	5	5	4	5	5	5	94	5	5	4	4	18	206	1	1		1
30	post-simulation (sim)		5	5	5	5	5	5	5	5	5	5	5	5	5	5	5	5	5	5	5	5	5	105	5	5	4	4	18	228	2
30	pre-simulation(sim)		4	4	5	4	4	4	5	4	4	4	4	4	4	4	4	5	4	4	4	5	5	89	5	5	4	4	18	196	2
31	post-clinical experience		5	5	5	5	5	5	5	5	5	5	5	5	5	5	5	5	5	5	5	5	5	105	5	5	5	5	20	230	1	1		1
31	post-simulation (sim)		5	5	5	5	5	5	5	5	5	5	5	5	5	5	5	5	5	5	5	5	5	105	5	5	5	5	20	230	2
31	pre-simulation(sim)		4	4	5	5	5	5	5	5	4	5	5	5	5	5	4	5	5	5	5	5	5	101	5	5	5	5	20	222	2
32	post-clinical experience		4	4	4	4	3	4	4	3	4	4	3	4	4	4	3	4	4	4	4	4	4	80	4	4	4	4	16	176	1	1		2
32	post-simulation (sim)		4	4	4	4	3	4	4	3	3	4	3	4	4	3	3	4	4	4	4	4	4	78	4	5	5	5	19	175	2
32	pre-simulation(sim)		3	4	4	4	3	4	4	3	2	4	3	4	4	3	2	4	3	2	4	3	4	71	4	4	3	3	14	156	2
33	post-clinical experience		5	5	5	5	5	5	5	5	5	5	5	5	5	5	5	5	5	5	5	5	5	105	5	5	5	5	20	230	1	1		1
33	post-simulation (sim)		5	5	5	5	5	5	5	4	4	4	4	4	4	4	4	5	4	5	5	4	5	95	5	5	5	5	20	210	2
33	pre-simulation(sim)		4	4	5	5	4	5	5	4	4	4	4	4	4	4	4	4	4	4	4	4	4	88	4	4	4	4	16	192	2
34	post-clinical experience		4	4	5	5	4	5	5	4	4	4	4	4	4	5	4	4	5	5	5	4	4	92	4	5	5	5	19	203	2
34	post-simulation (sim)		4	4	5	4	4	5	5	4	4	4	4	4	4	4	4	3	4	4	4	4	4	86	4	5	5	5	19	191	2
34	pre-simulation(sim)		4	4	5	4	4	5	5	4	4	4	3	3	4	4	4	4	4	4	3	4	4	84	4	4	4	5	17	185	2
35	post-clinical experience		4	4	4	4	4	4	4	4	4	4	4	4	3	4	4	4	4	4	4	5	4	84	4	4	4	5	17	185	1	0	SNF subacute inpatient	5
35	post-simulation (sim)		4	3	4	4	3	2	4	4	4	4	4	4	4	4	3	4	4	4	4	4	4	79	4	4	4	4	16	174	2
35	pre-simulation(sim)		3	4	4	4	4	3	4	4	4	4	4	4	4	4	3	4	2	3	3	4	4	77	4	4	3	4	15	169	2
36	post-clinical experience		4	4	4	4	4	3	4	3	4	4	4	4	4	5	5	4	4	3	4	4	4	83	4	4	4	4	16	182	1	1		1
36	post-simulation (sim)		4	4	3	4	3	4	5	2	5	4	4	5	4	3	4	4	4	4	4	2	5	81	5	5	5	4	19	181	2
36	pre-simulation(sim)		3	2	4	2	3	3	4	4	3	3	4	3	3	2	4	2	2	3	3	1	4	62	4	4	3	3	14	138	2
37	post-clinical experience		4	4	5	4	5	4	5	4	4	5	4	5	4	5	5	5	4	4	4	5	5	94	4	5	4	5	18	206	1	0	Geriatrics	3
37	post-simulation (sim)		4	4	5	4	4	5	5	5	5	4	4	5	5	4	5	5	4	5	4	5	5	96	5	5	5	5	20	212	2
37	pre-simulation(sim)		4	4	5	3	4	3	5	3	4	4	3	4	4	3	4	4	3	4	2	3	5	78	4	4	4	3	15	171	2
38	post-clinical experience		5	5	5	5	5	5	5	5	5	5	5	5	5	5	5	5	5	5	5	5	5	105	5	5	5	5	20	230	1	1		1
38	post-simulation (sim)		3	3	3	3	3	3	3	3	3	3	3	3	3	3	3	3	3	3	3	3	3	63	3	3	3	3	12	138	2
38	pre-simulation(sim)		4	4	4	4	4	4	5	4	4	4	4	4	4	4	4	4	4	4	4	4	4	85	4	4	4	4	16	186	2
39	post-clinical experience		4	4	4	4	4	4	4	3	4	4	3	4	4	4	4	4	4	4	4	4	4	82	4	4	4	4	16	180	1	1		1
39	post-simulation (sim)		4	4	4	4	4	4	4	4	4	4	3	4	4	4	4	4	4	4	4	4	4	83	4	4	4	4	16	182	2
39	pre-simulation(sim)		3	4	4	4	3	4	4	4	4	4	4	4	3	3	4	4	3	3	4	4	4	78	4	3	3	3	13	169	2
40	post-clinical experience		4	3	4	3	2	3	4	3	4	4	4	4	3	3	3	4	4	5	4	5	5	78	5	5	5	5	20	176	2
40	post-simulation (sim)		4	3	4	3	2	4	4	4	3	4	3	4	4	3	2	3	3	3	4	4	4	72	4	4	4	4	16	160	2
40	pre-simulation(sim)		3	2	4	2	2	4	4	3	1	2	2	2	4	2	4	4	4	4	4	3	4	64	4	4	4	4	16	144	2
41	post-clinical experience		5	5	5	4	4	4	4	4	4	5	5	5	4	4	4	4	4	4	4	4	5	91	5	5	5	5	20	202	1	1		1
41	post-simulation (sim)		5	5	5	5	5	5	5	5	4	4	5	5	4	4	4	4	4	5	5	5	5	98	5	5	5	5	20	216	2
41	pre-simulation(sim)		4	4	4	4	4	2	4	3	2	3	3	3	4	4	4	4	3	3	2	3	4	71	2	2	2	2	8	150	2
42	post-clinical experience		2	1	1	3	3	2	3	1	1	1	2	2	2	2	3	2	3	3	3	1	3	44	4	5	5	4	18	106	1	1		1
42	post-simulation (sim)		1	1	1	3	1	2	5	3	2	3	2	3	3	2	2	3	3	1	3	1	2	47	3	3	2	3	11	105	2
42	pre-simulation(sim)		1	1	3	4	3	4	5	3	3	2	2	2	2	2	2	2	2	3	4	3	3	56	1	4	4	3	12	124	2
43	post-clinical experience		4	4	4	3	3	4	5	4	3	4	3	4	4	3	3	3	4	4	4	3	4	77	3	4	4	4	15	169	1	1		1
43	post-simulation (sim)		4	4	4	4	4	4	5	4	5	5	4	5	5	4	3	4	4	5	4	3	4	88	4	5	5	4	18	194	2
43	pre-simulation(sim)		3	4	4	2	2	3	2	2	3	4	2	4	3	2	1	2	3	3	4	2	3	58	3	4	4	4	15	131	2
44	post-clinical experience		5	5	5	5	5	5	5	5	5	5	5	5	5	5	5	5	5	5	5	5	5	105	5	5	5	5	20	230	2
44	post-simulation (sim)		5	5	5	5	5	5	5	5	5	5	5	5	5	5	5	5	5	5	5	5	5	105	5	5	5	5	20	230	2
44	pre-simulation(sim)		3	4	4	4	3	4	5	4	4	4	4	3	4	3	4	4	4	3	4	4	4	80	4	4	4	3	15	175	2
